# Supplementary material for: Wnt signaling related transcripts and their relationship to energy metabolism in C2C12 myoblasts under temperature stress
Source: PeerJ. 2021 Jun 14;9:e11625. doi: 10.7717/peerj.11625 (PMC8210811; doi:10.7717/peerj.11625)
Supplement: Supplemental Information 1 — Each temperature was performed independently for three replicates, each replicate was performed in three wells, and each sample (well) was performed in two technical replicates. [file peerj-09-11625-s001.xlsx]

## Sheet: Tabelle1
Supplementary table of raw data of the RT-PCR data
Each temperature was performed independently for three replicates, each replicate was performed in three wells, and each sample (well) was performed in two technical replicates
Temp	replication	wells	temperature groups	Hprt1	Hprt1	AV Hprt1	Mrps27	Mrps27	AV Mrps27	Geomeans of house keeping gene Hprt1 and Mrps27		Axin2	Axin2	AV Axin2	∆CT	2^(-∆CT)	aes	aes	AV aes	∆CT	2^(-∆CT)	Cby1	Cby1	AV Cby1	∆CT	2^(-∆CT)	Csnk1g2	Csnk1g2	AV Csnk1g2	∆CT	2^(-∆CT)	Daam1	Daam1	Daam1	∆CT	2^(-∆CT)	Dact1	Dact1	AV Dact1	∆CT	2^(-∆CT)	Dvl2	Dvl2	AV Dvl2	∆CT	2^(-∆CT)	Fzd7	Fzd7	AV Fzd7
				ct value	ct value		ct value	ct value				ct value	ct value			Axin2	ct value	ct value			Aes	ct value	ct value			Cby1	ct value	ct value			Csnk1g2	ct value	ct value			Daam1	ct value	ct value			Dact1	ct value	ct value			Dvl2	ct value	ct value
35	1	1	T35	11.4745	11.7594	11.617	14.6206	14.3801	14.5003	12.9781		16.6844	16.6424	16.6634	3.6853	0.0777348	10.3107	9.22035	9.76552	-3.2126	9.27017	17.9465	17.7921	17.8693	4.8912	0.0336978	9.6079	9.5073	9.5576	-3.42052	10.7073	12.3292	13.4621	12.8957	-0.0824645	1.05883	19.9837	20.2688	20.1262	7.14811	0.00705025	11.7252	12.188	11.9566	-1.02148	2.03	18.3965	18.4758	18.4361
35	1	2	T35	11.7568	12.1279	11.9424	15.2242	15.0365	15.1303	13.4412		17.5068	17.1864	17.3466	3.90538	0.0667364	10.8856	9.64584	10.2657	-3.17553	9.03506	19.2129	18.8076	19.0103	5.56904	0.0210645	10.1712	9.9428	10.057	-3.38423	10.4413	12.8591	14.2079	13.5335	0.0922696	0.938046	20.6176	19.8565	20.2371	6.79584	0.0090001	12.1115	12.6147	12.3631	-1.07813	2.1113	19.3275	19.5183	19.4229
35	1	3	T35	11.9216	12.3212	12.1214	15.2243	14.9832	15.1038	13.5295		16.7909	16.7865	16.7887	3.25918	0.104445	10.9528	9.78818	10.3705	-3.15902	8.93222	18.9327	18.58	18.7563	5.2268	0.026704	9.90567	9.8094	9.85754	-3.67199	12.7462	12.6168	13.7419	13.1794	-0.350165	1.27471	20.8347	20.1095	20.4721	6.94258	0.00812973	11.9106	12.4195	12.1651	-1.36448	2.57483	18.4303	18.7467	18.5885
35	2	1	T35	11.8736	12.4054	12.1395	15.0599	14.7964	14.9281	13.4599		17.0288	16.5529	16.7909	3.33098	0.0993746	10.697	9.55812	10.1276	-3.33233	10.0724	18.4944	18.4864	18.4904	5.03049	0.0305966	9.88173	9.6512	9.76646	-3.69344	12.9371	12.6372	13.7745	13.2059	-0.254035	1.19254	20.9267	19.9521	20.4394	6.97948	0.00792444	11.9135	12.3948	12.1541	-1.30576	2.47214	17.946	18.2161	18.081
35	2	2	T35	12.2427	12.4242	12.3335	15.8138	15.5768	15.6953	13.9128		17.2043	17.1325	17.1684	3.25553	0.10471	11.0653	10.0124	10.5389	-3.37394	10.3671	19.3441	19.2631	19.3036	5.39079	0.0238348	10.4281	10.271	10.3495	-3.56332	11.8213	12.8326	14.0695	13.4511	-0.461769	1.37723	21.8309	21.4656	21.6482	7.73542	0.00469254	12.5605	13.0065	12.7835	-1.12932	2.18756	19.8092	19.7111	19.7602
35	2	3	T35	11.7581	12.2113	11.9847	15.1661	15.0469	15.1065	13.4541		16.6126	16.4675	16.5401	3.08597	0.117768	10.7477	9.58611	10.1669	-3.28722	9.76232	18.3166	18.0415	18.179	4.72493	0.0378142	9.98649	9.80561	9.89605	-3.55806	11.7783	12.7982	13.6899	13.244	-0.210073	1.15675	21.503	20.6161	21.0596	7.60547	0.00513484	12.152	12.5668	12.3594	-1.0947	2.13568	18.1567	18.3059	18.2313
35	3	1	T35	12.1453	12.4492	12.2973	15.8589	15.6822	15.7705	13.9254		19.2644	18.8405	19.0524	5.12705	0.0286157	11.5719	10.3112	10.9415	-2.98386	7.91099	21.2203	20.821	21.0207	7.09527	0.00731325	10.8049	10.6985	10.7517	-3.17369	9.02355	12.836	14.4175	13.6268	-0.29862	1.22997	22.2142	21.7709	21.9926	8.06716	0.00372856	12.8152	13.4227	13.1189	-0.806452	1.7489	21.2456	21.4248	21.3352
35	3	2	T35	11.8351	12.3586	12.0969	15.038	14.7533	14.8957	13.4217		18.1472	17.8756	18.0114	4.58979	0.0415275	10.993	9.75467	10.3738	-3.04783	8.26968	18.5018	18.3587	18.4302	5.00858	0.0310646	10.0966	9.92002	10.0083	-3.41334	10.6541	12.6871	13.7866	13.2368	-0.184809	1.13667	21.2257	20.2509	20.7383	7.31663	0.00627298	12.1783	12.6274	12.4029	-1.01875	2.02617	18.8865	19.1396	19.013
35	3	3	T35	12.1635	12.5694	12.3664	15.2545	15.1012	15.1778	13.6992		18.4817	17.5964	18.039	4.33986	0.0493824	11.2098	10.077	10.6434	-3.05581	8.31554	19.073	18.9753	19.0241	5.32494	0.0249479	10.4002	10.239	10.3196	-3.37958	10.4077	12.8485	14.0947	13.4716	-0.227574	1.17086	21.3629	20.2903	20.8266	7.12743	0.00715204	12.3818	12.8327	12.6072	-1.09194	2.13161	18.5739	18.8904	18.7321
37	1	1	T37	12.5617	13.4213	12.9915	15.6388	15.3036	15.4712	14.173		16.876	16.6787	16.7774	2.6044	0.164436	11.6576	10.482	11.0698	-3.10313	8.59281	20.0624	19.8705	19.9664	5.79347	0.0180298	10.2977	10.2045	10.2511	-3.92188	15.1566	12.8921	13.8252	13.3586	-0.81434	1.75849	21.6021	20.8219	21.212	7.03903	0.00760396	12.1274	12.6565	12.3919	-1.78103	3.43672	18.2905	18.4061	18.3483
37	1	2	T37	12.383	12.6449	12.5139	15.1407	14.9139	15.0273	13.7126		16.4797	16.3238	16.4018	2.68915	0.155055	11.2649	10.0154	10.6401	-3.07249	8.41227	19.0867	18.8521	18.9694	5.25675	0.0261554	10.1261	9.97799	10.0521	-3.66056	12.6455	12.7344	13.6026	13.1685	-0.544121	1.45813	20.9973	20.7526	20.8749	7.16234	0.00698107	12.0478	12.5687	12.3083	-1.40435	2.64699	17.345	17.7205	17.5327
37	1	3	T37	12.0638	12.4885	12.2762	14.967	14.8936	14.9303	13.5373		16.6463	16.122	16.3842	2.84684	0.139	11.0666	9.91015	10.4884	-3.04897	8.2762	19.044	18.8011	18.9226	5.38524	0.0239266	9.81461	9.60626	9.71043	-3.82691	14.191	12.2433	13.4394	12.8413	-0.696012	1.62002	21.7151	20.455	21.0851	7.54772	0.00534454	11.6406	12.1379	11.8892	-1.64809	3.13419	17.6317	17.8895	17.7606
37	2	1	T37	11.4113	11.9207	11.666	14.7154	14.4942	14.6048	13.0512		16.6391	16.3878	16.5135	3.46226	0.0907313	11.1186	9.93081	10.5247	-2.52653	5.76183	18.9736	18.5727	18.7731	5.72191	0.0189467	9.911	9.73876	9.82488	-3.22636	9.35901	12.4243	13.4009	12.9126	-0.138649	1.10087	20.5742	19.6831	20.1286	7.07741	0.00740434	12.007	12.4317	12.2194	-0.831862	1.77998	18.3715	18.5718	18.4716
37	2	2	T37	12.0576	12.5749	12.3163	15.1699	15.0005	15.0852	13.629		16.936	16.5498	16.7429	3.11393	0.115508	11.6104	10.3833	10.9968	-2.63213	6.19943	19.2067	18.8203	19.0135	5.3845	0.0239388	10.2427	10.0462	10.1444	-3.48452	11.193	12.5086	13.7104	13.1095	-0.519472	1.43343	20.8679	19.779	20.3234	6.69448	0.0096552	12.1678	12.6124	12.3901	-1.2389	2.36019	18.2024	18.2274	18.2149
37	2	3	T37	12.2353	12.8159	12.5256	15.1872	15.1387	15.163	13.7795		16.9628	16.8204	16.8916	3.11215	0.115651	11.5877	10.3403	10.964	-2.81545	7.0394	19.4162	19.0587	19.2375	5.45801	0.0227497	10.4053	10.1974	10.3013	-3.47814	11.1435	12.5433	13.7329	13.1381	-0.641376	1.55982	21.1489	20.3535	20.7512	6.97175	0.00796698	12.2848	12.7288	12.5068	-1.27263	2.41602	17.9451	18.1221	18.0336
37	3	1	T37	12.1992	12.7096	12.4544	15.2483	14.9601	15.1042	13.7137		17.6665	17.1668	17.4167	3.70294	0.0767898	11.3354	10.191	10.7632	-2.9505	7.73015	19.5273	19.0179	19.2726	5.5589	0.0212131	10.1052	9.92363	10.0144	-3.69931	12.9898	12.5759	13.5861	13.081	-0.632736	1.5505	21.3581	21.1034	21.2307	7.517	0.00545954	11.9872	12.4887	12.2379	-1.47579	2.78135	18.1604	18.1827	18.1716
37	3	2	T37	12.24	12.6545	12.4473	15.1644	14.9525	15.0585	13.6896		17.412	17.5681	17.4901	3.80043	0.0717724	11.1145	9.94883	10.5317	-3.15796	8.92569	19.1697	19.1142	19.142	5.45235	0.0228392	10.3412	10.1283	10.2347	-3.45488	10.9654	12.601	13.6565	13.1287	-0.560923	1.47521	21.3426	20.9718	21.1572	7.4676	0.00564975	12.0294	12.5532	12.2913	-1.39835	2.636	18.2867	18.3053	18.296
37	3	3	T37	12.407	12.8174	12.6122	15.4367	15.3381	15.3874	13.9299		17.6269	17.8421	17.7345	3.80457	0.0715668	11.6359	10.4174	11.0266	-2.90327	7.48123	19.9328	19.5338	19.7333	5.80341	0.0179061	10.6995	10.5092	10.6043	-3.32557	10.0253	13.0211	13.9494	13.4852	-0.444678	1.36101	21.0708	20.6176	20.8442	6.91427	0.0082908	12.4606	12.8813	12.6709	-1.25899	2.39329	19.2498	19.526	19.3879
39	1	1	T39	11.9705	12.5197	12.2451	14.963	14.7178	14.8404	13.4785		16.2102	15.9234	16.0668	2.58828	0.166284	11.0314	9.89577	10.4636	-3.01493	8.0832	18.9287	18.705	18.8168	5.33833	0.0247175	9.86862	9.76802	9.81832	-3.66019	12.6423	12.3902	13.6144	13.0023	-0.476218	1.39109	19.8248	19.2734	19.5491	6.07057	0.0148791	11.9196	12.4618	12.1907	-1.28781	2.44156	17.2368	17.3391	17.2879
39	1	2	T39	12.4635	13.0298	12.7466	15.8079	15.5551	15.6815	14.1362		16.6612	16.5126	16.5869	2.45074	0.182916	11.8514	10.5996	11.2255	-2.91062	7.51939	20.0962	19.6906	19.8934	5.75722	0.0184886	10.4969	10.2756	10.3863	-3.7499	13.4534	13.079	14.1378	13.6084	-0.527723	1.44165	20.6632	19.9007	20.2819	6.14579	0.0141232	12.4759	12.8311	12.6535	-1.48264	2.79459	18.0579	18.2835	18.1707
39	1	3	T39	12.6545	13.0898	12.8722	16.2835	15.9886	16.1361	14.4107		17.0415	16.9096	16.9755	2.56483	0.169009	12.2271	10.8867	11.5569	-2.85377	7.22888	20.8173	20.7359	20.7766	6.36595	0.0121243	10.5641	10.4471	10.5056	-3.90505	14.9809	13.0219	14.3593	13.6906	-0.720112	1.64731	21.4588	20.9212	21.19	6.77931	0.00910385	12.5848	13.2526	12.9187	-1.492	2.81279	19.0443	19.4139	19.2291
39	2	1	T39	12.5008	12.8928	12.6968	15.5689	15.4934	15.5312	14.0418		16.8833	16.4979	16.6906	2.64881	0.159451	11.6713	10.3744	11.0228	-3.01894	8.1057	19.4681	19.3637	19.4159	5.37409	0.0241122	10.4703	10.3402	10.4052	-3.63655	12.4368	12.8576	13.8731	13.3653	-0.676451	1.5982	20.861	21.0577	20.9593	6.91756	0.00827194	12.47	12.9764	12.7232	-1.31855	2.49416	17.9432	18.1937	18.0685
39	2	2	T39	12.0661	12.3832	12.2246	15.0812	15.0179	15.0496	13.5632		16.5568	16.3899	16.4734	2.91019	0.133028	11.4774	10.2201	10.8488	-2.7144	6.56322	19.2163	19.0473	19.1318	5.56863	0.0210705	10.1027	10.003	10.0529	-3.51032	11.3949	12.5571	13.5239	13.0405	-0.522649	1.43659	20.206	19.5902	19.8981	6.33495	0.0123877	12.2199	12.6787	12.4493	-1.11388	2.16426	18.3305	18.6432	18.4869
39	2	3	T39	12.0584	12.5219	12.2902	15.2929	15.0428	15.1679	13.652		16.9448	16.6529	16.7989	3.14691	0.112898	11.5401	10.2677	10.9039	-2.74806	6.71815	19.3558	19.1228	19.2393	5.58733	0.0207991	10.3508	10.171	10.2609	-3.39104	10.4907	12.975	14.0321	13.5035	-0.148434	1.10837	20.4685	19.6001	20.0343	6.38235	0.0119873	12.3238	12.7982	12.561	-1.09096	2.13016	18.5675	18.7461	18.6568
39	3	1	T39	11.7806	12.215	11.9978	14.8107	14.6342	14.7225	13.2893		16.8673	16.7676	16.8174	3.52815	0.0866803	11.311	10.1618	10.7364	-2.55285	5.86791	18.9505	18.6749	18.8127	5.52344	0.0217409	10.2761	10.099	10.1875	-3.10175	8.5846	12.4266	13.5417	12.9842	-0.305099	1.2355	20.4616	19.762	20.1118	6.82251	0.00883528	12.5984	13.0369	12.8177	-0.471635	1.38668	17.6435	17.7077	17.6756
39	3	2	T39	12.1965	12.8806	12.5385	15.5502	15.2809	15.4156	13.9		17.4208	17.2382	17.3295	3.42952	0.0928135	12.0963	10.6765	11.3864	-2.51361	5.71049	20.1691	19.9224	20.0457	6.14574	0.0141237	10.8165	10.6968	10.7567	-3.14333	8.83559	13.1033	14.0064	13.5548	-0.345178	1.27031	21.3794	21.0683	21.2238	7.32383	0.00624179	12.9087	13.4097	13.1592	-0.740815	1.67112	18.9033	19.2676	19.0854
39	3	3	T39	12.4005	13.0027	12.7016	15.5583	15.3994	15.4788	14.0196		17.5397	17.2747	17.4072	3.38767	0.0955454	12.0008	10.7616	11.3812	-2.63837	6.22629	19.983	19.7887	19.8858	5.86628	0.0171425	10.8176	10.6198	10.7187	-3.30086	9.85504	12.9965	13.8994	13.448	-0.571594	1.48616	21.6812	21.5613	21.6213	7.60169	0.00514828	12.9758	13.4974	13.2366	-0.78294	1.72063	18.4959	18.6033	18.5496
41	1	1	T41	12.5602	12.9848	12.7725	15.5442	15.4898	15.517	14.077		15.9784	15.9516	15.965	1.88793	0.270194	11.8101	10.514	11.162	-2.91502	7.54238	19.0381	18.8834	18.9608	4.88373	0.0338727	10.4765	10.3691	10.4228	-3.65426	12.5905	13.0961	14.2974	13.6967	-0.380335	1.30164	20.7061	20.0616	20.3838	6.30676	0.0126321	12.5937	13.0057	12.7997	-1.27732	2.42389	17.7523	17.8436	17.7979
41	1	2	T41	12.0948	12.5893	12.3421	15.279	15.1205	15.1997	13.6951		15.7248	15.6414	15.6831	1.98802	0.252084	11.2477	9.99433	10.621	-3.07407	8.42146	18.6016	18.4806	18.5411	4.84601	0.0347701	10.0998	9.92313	10.0115	-3.68361	12.8492	12.8768	13.9267	13.4017	-0.293352	1.22548	19.8621	19.376	19.619	5.92393	0.016471	12.1478	12.5799	12.3638	-1.33127	2.51624	17.2913	17.5412	17.4162
41	1	3	T41	11.8154	12.2249	12.0202	14.8064	14.5271	14.6667	13.2764		15.2504	15.1105	15.1804	1.90402	0.267197	11.0385	9.82083	10.4296	-2.84675	7.19377	18.3824	18.101	18.2417	4.96526	0.0320117	9.75078	9.65763	9.70421	-3.57219	11.8942	12.3776	13.5261	12.9519	-0.324544	1.25227	19.4811	18.8848	19.183	5.90659	0.0166701	11.728	12.1941	11.9611	-1.3153	2.48855	17.5899	17.7266	17.6582
41	2	1	T41	12.1709	12.6366	12.4037	15.3349	14.9937	15.1643	13.7131		15.5143	15.3741	15.4442	1.73111	0.30122	11.5384	10.3415	10.94	-2.77312	6.83583	18.8593	18.6659	18.7626	5.04954	0.030195	10.2795	10.0681	10.1738	-3.53926	11.6258	12.8371	13.8505	13.3438	-0.369282	1.29171	19.8772	19.152	19.5146	5.80151	0.0179297	12.2869	12.8337	12.5603	-1.1528	2.22344	17.7139	17.8473	17.7806
41	2	2	T41	11.8851	12.3409	12.113	14.9814	14.7731	14.8772	13.4228		15.4536	15.3042	15.3789	1.95609	0.257726	11.1215	9.82812	10.4748	-2.94797	7.71665	18.7104	18.3732	18.5418	5.11896	0.0287765	10.0015	9.79215	9.89683	-3.52597	11.5192	12.5101	13.7984	13.1543	-0.268527	1.20458	20.148	19.1263	19.6372	6.21437	0.0134675	12.223	12.6476	12.4353	-0.987476	1.98271	17.1355	17.2895	17.2125
41	2	3	T41	12.2432	12.9663	12.6047	15.5589	15.2586	15.4087	13.9332		16.0983	15.9114	16.0048	2.07165	0.237888	11.8483	10.5683	11.2083	-2.72489	6.61111	19.1332	18.9526	19.0429	5.1097	0.0289619	10.4226	10.2663	10.3444	-3.58876	12.0316	13.3543	14.4361	13.8952	-0.0380028	1.02669	20.9751	20.0066	20.4908	6.55764	0.0106158	12.7365	13.2252	12.9808	-0.952379	1.93506	17.9487	18.0634	18.0061
41	3	1	T41	12.268	12.6699	12.469	15.652	15.4517	15.5519	13.9243		16.4618	16.1843	16.323	2.39873	0.189631	11.2642	10.0563	10.6603	-3.26404	9.60672	18.2778	18.1176	18.1977	4.27339	0.0517107	10.4524	10.2849	10.3686	-3.55567	11.7588	13.2733	14.3261	13.7997	-0.124605	1.09021	20.5817	20.1474	20.3646	6.44027	0.0115156	12.3766	12.9316	12.6541	-1.27021	2.41197	17.8746	18.1213	17.9979
41	3	2	T41	11.9294	12.3747	12.1521	15.6118	15.3811	15.4965	13.7214		16.3032	16.0845	16.1939	2.47247	0.180183	11.1316	10.0764	10.604	-3.11744	8.67848	18.3377	18.0556	18.1967	4.47524	0.0449592	10.4023	10.2416	10.3219	-3.39948	10.5523	13.2042	14.2026	13.7034	-0.0180401	1.01258	20.1599	19.0708	19.6153	5.8939	0.0168174	12.401	12.9416	12.6713	-1.05009	2.07066	18.2674	18.482	18.3747
41	3	3	T41	11.9289	12.3867	12.1578	15.468	15.3508	15.4094	13.6861		16.2276	15.9967	16.1121	2.42604	0.186076	11.1056	9.94165	10.5236	-3.16246	8.95356	18.4325	18.1888	18.3106	4.62455	0.0405389	10.5375	10.4419	10.4897	-3.19643	9.1669	13.1539	14.3958	13.7749	0.0887638	0.940328	19.6298	18.8642	19.247	5.5609	0.0211838	12.3718	12.8563	12.6141	-1.07202	2.10238	18.8816	18.8337	18.8576
∆CT = ct of the transcripts -ct of geomeans of hausekeeping transcrtpts
[truncated: 52 more columns]
