# Supplementary material for: Wnt signaling related transcripts and their relationship to energy metabolism in C2C12 myoblasts under temperature stress
Source: PeerJ. 2021 Jun 14;9:e11625. doi: 10.7717/peerj.11625 (PMC8210811; doi:10.7717/peerj.11625)
Supplement: Supplemental Information 3 — The detection was carried using ChemiDoc Imaging Systems (Bio-rad). We used the total protein amount as a reference to normalize LPR6 protein data. Western blot analysis was performed in three independent experiments. [file peerj-09-11625-s003.xlsx]

## Sheet: proteins
Supplementary table of raw data of the Figure 2
The detection was carried using ChemiDoc Imaging Systems (Bio-rad). We used the total protein amount as a reference to normalize LPR6 or pLPR6 protein data. Western blot analysis was performed in three independent experiments
LPR6
						LRP6				Total protein
Gel	Rep	temp	groups	Lane		Relative Front	Adj. Volume (Int)	Volume (Int)		Relative Front	Adj. Volume (Int)	Volume (Int)		LRP6/total prptein
1	A	35	T35	1		0.368421	6004089	10465962		0.44335	201914960	2309721700		0.0297357
1	A	37	T37	2		0.315789	3137940	6608196		0.441708	196914432	2120679880		0.0159356
1	A	39	T39	3		0.289474	3867943	8716127		0.436782	210520048	2126271416		0.0183733
1	A	41	T41	4		0.236842	2447290	5366572		0.423645	134417878	1951128641		0.0182066
2	B	35	T35	1		0.154362	7645482	8253036		0.082192	112809300	445257300		0.0677735
2	B	37	T37	2		0.167785	7328592	8039376		0.065068	132128841	509716317		0.0554655
2	B	39	T39	3		0.161074	8416628	9257776		0.071918	138385968	543391128		0.06082
2	B	41	T41	4		0.167785	6627236	7092976		0.119863	125954880	477184704		0.052616
2	C	35	T35	5		0.167785	5421724	5856312		0.082192	111464448	438512160		0.0486408
2	C	37	T37	6		0.147651	6660324	7326220		0.106164	131400700	478548550		0.0506871
2	C	39	T39	7		0.161074	5959888	6513584		0.075342	124809412	481649948		0.0477519
2	C	41	T41	8		0.147651	6785766	7247823		0.393836	284755068	500606548		0.0238302
p-LPR6
						pLPR6				Total protein
Gel	Rep	temp	groups	Lane		Relative Front	Adj. Volume (Int)	Volume (Int)		Relative Front	Adj. Volume (Int)	Volume (Int)		pLRP6/total prptein
1	A	35	T35	1		0.233766	5001435	6086385		0.426573	47537316	413598840		0.105211
1	A	37	T37	2		0.233766	2460164	3240394		0.423077	41680472	395507571		0.0590244
1	A	39	T39	3		0.246753	4199638	5039858		0.416084	52298256	407898867		0.0803017
1	A	41	T41	4		0.233766	3105675	3614580		0.412587	28461500	361405500		0.109118
1	B	35	T35	5		0.233766	2604932	2962300		0.412587	31059552	353552208		0.0838689
1	B	37	T37	6		0.25974	726184	934820		0.412587	47780064	366989664		0.0151985
1	B	39	T39	7		0.272727	1886582	2130306		0.409091	38832336	334654224		0.0485828
1	B	41	T41	8		0.285714	1892132	2113100		0.412587	44217306	329637072		0.0427917
2	C	35	T35	5		0.074689	2546832	3168912		0.365248	38210276	435617208		0.0666531
2	C	37	T37	6		0.082988	1939371	2549176		0.361702	42317086	413974785		0.0458295
2	C	39	T39	7		0.087137	1761888	2499984		0.375887	37536174	377503060		0.0469384
2	C	41	T41	8		0.091286	2193250	2596400		0.365248	42773376	388412736		0.0512761
